# Supplementary material for: The Effects of Natural Insecticides on the Green Peach Aphid Myzus persicae (Sulzer) and Its Natural Enemies Propylea quatuordecimpunctata (L.) and Aphidius colemani Viereck
Source: Insects. 2024 Jul 22;15(7):556. doi: 10.3390/insects15070556 (PMC11277335; doi:10.3390/insects15070556)
Supplement: Supplementary file 1 [file insects-15-00556-s001.zip]

Archive with 1 entries (1 files):
- insects-3099710-supplementary.pdf
